# Supplementary material for: Identification and Characterization of Two Bibenzyl Glycosyltransferases from the Liverwort Marchantia polymorpha
Source: Antioxidants (Basel). 2022 Apr 8;11(4):735. doi: 10.3390/antiox11040735 (PMC9025568; doi:10.3390/antiox11040735)
Supplement: Supplementary file 1 [file antioxidants-11-00735-s001.zip]

Archive with 1 entries (1 files):
- antioxidants-1623560-SI.pdf
